# Supplementary material for: Bacterial Community Changes in Early-Stage Engineering Simulation of Red Mud/Phosphogypsum-Based Artificial Soil Vegetation Restoration
Source: Biology (Basel). 2025 Aug 8;14(8):1020. doi: 10.3390/biology14081020 (PMC12383687; doi:10.3390/biology14081020)
Supplement: Supplementary file 1 [file biology-14-01020-s001.zip]

Archive with 1 entries (1 files):
- biology-3728538-supplementary.pdf
